# Supplementary material for: Real-World Outcomes of Chemoradiotherapy in Patients with Stage II/III Non-Small-Cell Lung Cancer in the Durvalumab Era: An Observational Study
Source: Cancers (Basel). 2025 Jul 29;17(15):2498. doi: 10.3390/cancers17152498 (PMC12345666; doi:10.3390/cancers17152498)
Supplement: Supplementary file 1 [file cancers-17-02498-s001.zip]

Archive with 1 entries (1 files):
- cancers-3747453-supplementary.pdf
